# Supplementary material for: The mechanosensory channel PIEZO1 functions upstream of angiopoietin/TIE/FOXO1 signaling in lymphatic development
Source: J Clin Invest. 2024 May 15;134(10):e176577. doi: 10.1172/JCI176577 (PMC11093609; doi:10.1172/JCI176577)
Supplement: Supporting data values [file jci-134-176577-s055.xlsx]

## Sheet: Figure 2B
	Nuclear	Cytoplasmic	Nuclear + Cytoplasmic
Control	60	15	25
Tie1WB-/-	91	2	7
	Nuclear	Cytoplasmic	Nuclear + Cytoplasmic
Control	53	13	34
Tie2WB-/-	94	2	4

## Sheet: Figure 2D
	Control				Tie1WB-/-
Vehicle	58	52	67	75	72	79	85	73
Hepta-ANG1	0	2	0	1	27	29	31	36

## Sheet: Figure 2F
siCtr + PBS	siCtr + Hepta-ANG1	siTIE1 + PBS	siTIE1 + Hepta-ANG1	siTIE2 + PBS	siTIE2 + Hepta-ANG1
85.7143	23.4568	87.013	63.3721	98.2955	93.75
87.3786	18.75	84.2466	60.02	88.8298	95.082
81.746	16.5468	91.1111	72.8723	90.8537	91.6201
80.05	16.6667	84.8276	79.3333	89.3082	93.125
87.9032	12.2807	93.9024	80.597	86.1446	92.6667
85.0746	16.06	86.3636	73.4266	87.574	85.8156
88.7097	22.2222	91.453	81.1475	96.5116	94.8276
76.2295	16.8142	83.6257	82.0106	93.3702	82.9932
69.7183	21.6495	81.3008	65.7895	91.7526	90.9091

## Sheet: Figure 2G
siCtr + PBS	siCtr + Hepta-ANG1	siTIE1 + PBS	siTIE1 + Hepta-ANG1
0.432	1.396	0.195	0.96
0.345	1.496	0.104	0.795
0.364	1.559	0.17	0.73
siCtr + PBS	siCtr + Hepta-ANG1	siTIE2 + PBS	siTIE2 + Hepta-ANG1
0.972	2.319	0.493	0.369
0.588	2.567	0.352	0.422
0.489	2.372	0.417	0.634

## Sheet: Figure 3B
	Control				Piezo1LEC-/-
Vehicle	78	81	84	73	69	74	79	82
Yoda1	0	1	1	1	92	74	86	89

## Sheet: Figure 3D
siCtr + DMSO	siCtr + Yoda1	siPIEZO1 +DMSO	siPIEZO1 + Yoda1
83	0	97	41
79	0	92	55
92	1	93	39
88	0	85	66
76	5	96	53
87		91	72
94		83	68
		82	42
			51

## Sheet: Figure 3E
siCtr + DMSO	siCtr + Yoda1	siPIEZO1 + DMSO	siPIEZO1 + Yoda1
0.082	1.62	0.006	0.262
0.075	1.564	0.017	0.284
0.068	1.632	0.015	0.293

## Sheet: Figure 4B
siCtr + DMSO	siCtr + Yoda1	siTIE1 + DMSO	siTIE1 + Yoda1	siTIE2 + DMSO	siTIE2 + Yoda1
83	0	94	22	88	9
79	0	92	9	76	12
92	1	77	15	93	6
88	0	89	18	95	3
76	5	83	13	84	14
87		81	25	86	8
94		91	29	91	1
		83	11	92	13
				86	2

## Sheet: Figure 4C
siCtr + DMSO	siCtr + Yoda1	siTIE1 + DMSO	siTIE1 + Yoda1
0.147	1.343	0.103	0.987
0.135	1.315	0.104	0.947
0.127	1.395	0.094	0.958
siCtr + DMSO	siCtr+ Yoda1	siTIE2 + DMSO	siTIE2 + Yoda1
0.078	1	0.099	0.783
0.089	1.06	0.104	0.952
0.09	1.08	0.096	0.85
siCtr + DMSO	siCtr + Yoda1	siTIE1/2 + DMSO	siTIE1/2 + Yoda1
0.261	1.638	0.329	0.786
0.268	1.522	0.348	0.873
0.29	1.579	0.381	0.871
siCtr + DMSO	siCtr + Yoda1	siPIEZO1 + DMSO	siPIEZO1 + Yoda1
0.22	1.09	0.19	0.33
0.29	1.43	0.21	0.21
0.35	1.28	0.27	0.24

## Sheet: Figure 4D
	siCtr + DMSO			siCtr + Yoda1			siTIE1 + DMSO			siTIE1 + Yoda1
TIE1	1.08	1	0.91	1.05	1.24	1.26	0.09	0.1	0.13	0.11	0.15	0.16
FOXC2	0.98	1.03	0.95	1.04	0.98	1.22	0.76	0.63	0.71	0.78	0.75	0.66
GATA2	1.02	1.08	0.91	1.3	1.25	1.18	0.87	1.08	0.63	1.25	1.44	1.63
GJA4	1.27	0.82	0.91	1.98	1.88	2.25	0.13	0.24	0.35	0.25	0.44	0.32
ITGA9	1.2	0.97	0.83	1.95	2.18	2.3	1.76	1.75	1.27	2.04	1.55	2.61

[truncated: 16 more sheets: Figure 5B, Figure 5C, Figure 5D, Figure 5F, Figure 5H, Figure 5I, Figure 6B, Figure 6D, Figure 7D, Figure 7E, Suppl. Fig 1D, Suppl. Fig 1E, Suppl. Fig 2B, Suppl. Fig 3D, Suppl. Fig 7A, Suppl. Fig 7B]
